# Supplementary material for: Characterization of the Transient Deficiency of PKC Isozyme Levels in Immature Cord Blood T Cells and Its Connection to Anti-Allergic Cytokine Profiles of the Matured Cells
Source: Int J Mol Sci. 2021 Nov 23;22(23):12650. doi: 10.3390/ijms222312650 (PMC8657888; doi:10.3390/ijms222312650)
Supplement: Supplementary file 1 [file ijms-22-12650-s001.zip]

Archive with 1 entries (1 files):
- ijms-1446261-supplementary.PDF
